# Supplementary material for: A Systematic Review of the Effects of Caffeine on Basketball Performance Outcomes
Source: Biology (Basel). 2021 Dec 23;11(1):17. doi: 10.3390/biology11010017 (PMC8773249; doi:10.3390/biology11010017)
Supplement: Supplementary file 1 [file biology-11-00017-s001.zip]

Archive with 1 entries (1 files):
- biology-1504409-supplementary.pdf
